# Supplementary material for: Can GPT-3.5 generate and code discharge summaries?
Source: J Am Med Inform Assoc. 2024 Sep 13;31(10):2284–93. doi: 10.1093/jamia/ocae132 (PMC11413433; doi:10.1093/jamia/ocae132)
Supplement: ocae132_Supplementary_Data [file ocae132_supplementary_data.zip]

Archive with 3 entries (2 files):
- ocae132_Supplementary_Data/
- ocae132_Supplementary_Data/Supplementary-materials.tex
- ocae132_Supplementary_Data/supplementary.pdf
